# Supplementary material for: Neuropsychological Performance after Extended N-Pep-12 Dietary Supplementation in Supratentorial Ischemic Stroke
Source: Brain Sci. 2024 Sep 28;14(10):986. doi: 10.3390/brainsci14100986 (PMC11506754; doi:10.3390/brainsci14100986)
Supplement: Supplementary file 1 [file brainsci-14-00986-s001.zip]

Archive with 1 entries (1 files):
- brainsci-3217117-supplementary.pdf
